# Supplementary material for: The Molecular Characterization and Antioxidant Defense of a Novel Nrf2 from the Pacific Abalone Haliotis discus hannai Ino
Source: Int J Mol Sci. 2024 Nov 19;25(22):12429. doi: 10.3390/ijms252212429 (PMC11594797; doi:10.3390/ijms252212429)
Supplement: Supplementary file 1 [file ijms-25-12429-s001.zip]

Archive with 1 entries (1 files):
- ijms-3288871-supplementary.pdf
